# Supplementary material for: Molecular Ballet: Investigating the Complex Interaction between Self-Assembling Dendrimers and Human Serum Albumin via Computational and Experimental Methods
Source: Pharmaceutics. 2024 Apr 12;16(4):533. doi: 10.3390/pharmaceutics16040533 (PMC11054399; doi:10.3390/pharmaceutics16040533)
Supplement: Supplementary file 1 [file pharmaceutics-16-00533-s001.zip]

Archive with 1 entries (1 files):
- pharmaceutics-2948229-supplementary.pdf
